# Supplementary material for: Detection of BRCA1 and BRCA2 germline mutations in Japanese population using next-generation sequencing
Source: Mol Genet Genomic Med. 2014 Dec 4;3(2):121–9. doi: 10.1002/mgg3.120 (PMC4367084; doi:10.1002/mgg3.120)
Supplement: Supplementary file 3 [file mgg30003-0121-sd3.xlsx]

## Sheet: Primer sequence
Table S1. Primer sequences used for Sanger sequencing
Oligo Name	Sequence
BRCA1 L63X For	TGTAAAACGACGGCCAGTCCTGTATAAGGCAGATGTCCCA
BRCA1 L63X Rev	CAGGAAACAGCTATGACCTGGCTCTTAAGGGCAGTTGT
BRCA1 K652fs For	TGTAAAACGACGGCCAGTAGATCTTTGGGGTCTTCAGCA
BRCA1 K652fs Rev	CAGGAAACAGCTATGACCGGAGGAAGTCTTCTACCAGGC
BRCA1 Q934X For	TGTAAAACGACGGCCAGTCAAAGCGCCAGTCATTTGCT
BRCA1 Q934X Rev	CAGGAAACAGCTATGACCACGGCTAATTGTGCTCACTGT
BRCA1 E1257fs For	TGTAAAACGACGGCCAGTGACCAACTCCCTGGCTTTCA
BRCA1 E1257fs Rev	CAGGAAACAGCTATGACCCCGAAGAGGGGCCAAGAAAT
BRCA2 Q850fs For	TGTAAAACGACGGCCAGTTGAGCTGTTGCCACCTGAAAA
BRCA2 Q850fs Rev	CAGGAAACAGCTATGACCTCCTTTCATTAGCTACTTGGAAGACAAAA
BRCA2 S1882X For	TGTAAAACGACGGCCAGTGGTAGGGCCACCTGCATTTA
BRCA2 S1882X Rev	CAGGAAACAGCTATGACCAGAATATCCTCTGAATCATCCAATGCC
BRCA2 Ｎ2135ｆｓ For	TGTAAAACGACGGCCAGTAGTACAGCAAGTGGAAAGCA
BRCA2 Ｎ2135ｆｓ Rev	CAGGAAACAGCTATGACCATTTGTTTTCACAGGAACATCAGA
BRCA2 R2318X For	TGTAAAACGACGGCCAGTTTGAGCATCTGTTACATTCACTGAAAATTG
BRCA2 R2318X Rev	CAGGAAACAGCTATGACCTCGGCTCTAAAGAAACATGATGCATAAA
