# Supplementary material for: Detection of BRCA1 and BRCA2 germline mutations in Japanese population using next-generation sequencing
Source: Mol Genet Genomic Med. 2014 Dec 4;3(2):121–9. doi: 10.1002/mgg3.120 (PMC4367084; doi:10.1002/mgg3.120)
Supplement: Supplementary file 4 [file mgg30003-0121-sd4.xlsx]

## Sheet: Coverage analysis
Table S2. Coverage analysis data
Sample ID	Mapped Reads	On Target	Mean Depth	Uniformity
YCH001BO	1225929	0.9703	7302	0.9845
YCH002BO	1306118	0.9729	7865	0.9845
YCH003BO	33343	0.9245	200.4	0.9783
YCH004BO	24805	0.9334	147.2	0.9705
YCH005BO	25470	0.9178	151.3	0.9744
YCH006BO	29173	0.9205	174.4	0.9703
YCH007BO	28046	0.9089	164.6	0.8935
YCH008BO	24437	0.9338	148.9	0.9826
YCH009BO	17324	0.9443	107	0.9776
YCH010BO	23352	0.9374	139.7	0.9744
YCH011BO	40589	0.9297	238.2	0.9683
YCH012BO	36830	0.9222	217.3	0.9777
YCH013BO	36892	0.9311	218.8	0.966
YCH014BO	41672	0.9266	248	0.9895
YCH015BO	38306	0.9293	224.2	0.9823
YCH016BO	40369	0.9202	233.9	0.9714
YCH017BO	50453	0.9175	294.4	0.9744
YCH018BO	74702	0.9628	432.6	0.9803
YCH019BO	69204	0.959	403.5	0.9803
YCH020BO	66829	0.9595	384.3	0.9805
YCH021BO	57959	0.968	351.3	0.9773
YCH022BO	45340	0.9664	265.9	0.9759
YCH023BO	71181	0.9615	413.1	0.9753
YCH024BO	47417	0.8965	256.7	0.98
YCH025BO	33406	0.9031	182.8	0.9752
YCH026BO	38531	0.9079	212.6	0.9877
YCH027BO	20516	0.9111	114.8	0.9815
YCH028BO	57178	0.8858	304.3	0.9807
YCH029BO	40470	0.9158	226.5	0.9787
YCH030BO	42882	0.9056	236	0.9792
YCH031BO	24829	0.892	133.4	0.9766
YCH032BO	87984	0.9595	508	0.9758
YCH033BO	83390	0.9728	498	0.9759
YCH034BO	74477	0.9675	431.9	0.9759
YCH035BO	75180	0.9675	440.5	0.976
YCH036BO	80317	0.9699	477.5	0.9749
YCH037BO	65655	0.9662	388.7	0.9746
YCH038BO	69502	0.9705	413.5	0.975
YCH039BO	67642	0.9709	409.9	0.9756
YCH040BO	65166	0.9507	377.8	0.9755
YCH041BO	86791	0.9674	508	0.9806
YCH042BO	63013	0.9724	374.4	0.9759
YCH043BO	68488	0.9722	404.4	0.9759
YCH044BO	69094	0.9666	403.8	0.9756
YCH045BO	70643	0.9664	415.1	0.9759
YCH046BO	71316	0.9614	417	0.9759
YCH047BO	76657	0.9597	442.6	0.976
YCH048BO	73155	0.9686	433.8	0.9808
YCH049BO	73375	0.9675	438	0.9757
YCH050BO	64405	0.9762	381.1	0.9792
YCH051BO	61428	0.9741	365.6	0.9807
YCH052BO	60079	0.9698	357.3	0.9803
YCH053BO	59694	0.9777	348.9	0.9716
YCH054BO	62453	0.9661	362.8	0.9697
YCH055BO	64936	0.9596	389.8	0.9835
YCH056BO	23182	0.9621	140	0.988
YCH057BO	61532	0.9655	374.3	0.9806
YCH058BO	50237	0.9635	301.5	0.9803
YCH059BO	77854	0.9664	468.3	0.9809
YCH060BO	73443	0.9664	443.4	0.9759
YCH061BO	83837	0.9624	502.9	0.9801
YCH062BO	69261	0.9596	410.4	0.9832
YCH063BO	90871	0.9585	541.4	0.9778
YCH064BO	56790	0.9609	338.4	0.9753
YCH065BO	63666	0.9664	386.3	0.9803
YCH066BO	51734	0.9674	310.9	0.9831
YCH067BO	66975	0.9679	402.5	0.9804
YCH068BO	53697	0.965	324.2	0.9833
YCH069BO	64209	0.9643	386.1	0.9797
YCH070BO	63068	0.9444	371.4	0.9797
YCH071BO	68760	0.9624	416.6	0.9769
YCH072BO	69527	0.9659	418.6	0.9802
YCH073BO	68041	0.9685	412.2	0.9802
YCH074BO	85479	0.971	519.9	0.9796
YCH075BO	101192	0.9695	616.7	0.9753
YCH076BO	102851	0.9706	624.4	0.9754
YCH077BO	58073	0.9687	352.9	0.9833
YCH078BO	75361	0.9483	446.8	0.9825
YCH079BO	5223	0.9675	31.63	0.9885
YCH080BO	63782	0.9683	389.3	0.9802
YCH081BO	62441	0.9687	379.1	0.9801
YCH082BO	67942	0.9689	413.1	0.9751
YCH083BO	58964	0.9677	357.6	0.9805
YCH084BO	103162	0.9661	627.3	0.9717
YCH085BO	80176	0.9618	479.6	0.9803
YCH086BO	72478	0.9545	432.8	0.9797
YCH087BO	89993	0.9619	543.9	0.9773
YCH088BO	61838	0.9658	374	0.9803
YCH089BO	88376	0.9669	538.2	0.9804
YCH090BO	78230	0.9648	471.9	0.9805
YCH091BO	75334	0.9674	456.2	0.9754
YCH092BO	55243	0.9656	334.1	0.9803
YCH093BO	72568	0.9508	427.9	0.9832
YCH094BO	56325	0.9748	344.2	0.9747
YCH095BO	83024	0.9711	507.7	0.9802
YCH096BO	76364	0.9716	469	0.9856
YCH097BO	77601	0.9712	476.7	0.9809
YCH098BO	79044	0.9657	477.8	0.9875
YCH099BO	82647	0.9723	508.8	0.9767
YCH100BO	73814	0.9733	453.5	0.9768
YCH101BO	79663	0.9713	487.7	0.9806
YCH102BO	73733	0.9775	457.3	0.9838
YCH103BO	82137	0.974	505.4	0.9805
YCH104BO	80032	0.9729	493.5	0.9806
YCH105BO	85347	0.9714	526.5	0.9842
YCH106BO	88574	0.967	543.4	0.98
YCH107BO	86883	0.9651	530.9	0.9782
YCH108BO	67611	0.9774	422.7	0.9769
YCH109BO	65661	0.9827	409.2	0.9803
YCH110BO	76396	0.9754	474.4	0.9804
YCH111BO	68616	0.9771	425.3	0.9797
YCH112BO	77753	0.9805	482.2	0.9838
YCH113BO	70973	0.9757	436.9	0.9804
YCH114BO	154184	0.9799	967.4	0.9803
YCH115BO	82895	0.9773	512.7	0.9802
YCH116BO	52562	0.9799	329.2	0.9724
YCH117BO	72669	0.9774	452.2	0.9713
YCH118BO	70139	0.9688	428.3	0.9768
YCH119BO	67466	0.9743	417.3	0.972
YCH120BO	65701	0.9835	415.6	0.9792
YCH121BO	69550	0.9787	431.3	0.9831
YCH122BO	72596	0.977	448.4	0.9804
YCH123BO	63628	0.9642	389.4	0.9768
YCH124BO	54895	0.9795	344.1	0.9745
YCH125BO	65613	0.9776	406.1	0.9802
YCH126BO	60436	0.9738	373.3	0.9712
YCH127BO	78670	0.9847	497.4	0.9785
YCH128BO	60761	0.9838	382.8	0.9749
YCH129BO	71460	0.9806	446.4	0.9801
YCH130BO	74127	0.979	462.6	0.9819
YCH131BO	61811	0.9751	383	0.9804
YCH132BO	44107	0.9755	274.3	0.975
YCH133BO	67104	0.979	420.1	0.9804
YCH134BO	72260	0.9769	447.7	0.9712
YCH135BO	62007	0.9749	384.1	0.9768
	Mapped Reads	On Target	Mean Depth	Uniformity
Average	82226.8	0.960432	494.778	0.977858
Min	5223	0.8858	31.63	0.8935
Max	1306118	0.9847	7865	0.9895
Mapped Reads	Number of reads that were mapped to the full reference genome
On Target	Percentage of mapped reads that were alighned over a target reagion
Mean Depth	Mean average target base read depth , including non-covered target bases
Uniformity	Percentage of target bases covered by at least x0.2 the average base read depth
